# Supplementary material for: Multi-site bone marrow core biopsy improves diagnostic accuracy in dogs with hematologic disease
Source: PLoS One. 2026 Feb 25;21(2):e0343251. doi: 10.1371/journal.pone.0343251 (PMC12935199; doi:10.1371/journal.pone.0343251)
Supplement: S1 Table — (XLSX) [file pone.0343251.s001.xlsx]

## Sheet: Diagnostic Codes
List of Diagnostic Codes		Morphologic explanation
Code #	Explanation
1	Hyperplasia of one or more than one lineage	Increase in expected fraction +/- absolute number of precursor stages of one or more cell lineage type
2	Myelodysplastic syndrome	Peripheral cytopenias with normocellular to hypercellular marrow, blasts >5% and <20% with blasts clustering, and dysplastic features in one or more cell lines (erythroid nuclear budding, binucleation, ring sideroblasts; granulocyte nuclear–cytoplasmic dyssynchrony; >10% dysmegakaryopoiesis)
3	Leukemia / round cell neoplasia	Neoplastic proliferation of discrete round cells
4	Hypoplasia of one or more than one lineage	Decrease in expected fraction +/- absolute number of precursor stages of one or more cell lineage type
5	Bone marrow inflammation / infection	Presence of an inflammatory population +/- a pathogen within the marrow that disturbs the normal histoarchitecture of the marrow
6	Bone marrow toxicity	Blasts <5% without clustering of blasts, hypoplastic/aplastic marrow, mild erythroid megaloblastic-like changes, left shift and toxic changes in granulocytes, dysplasia is unifocal or absent, if present it is a single linage dysplasia (multi-linage dysplasia favors MDS), dysmegakaryopoiesis (<10% small, hypolobated megakaryocytes)
7	Bone marrow fibrosis	Presence of an abnormal amount of mesenchymal tissue and extracellular collagen fibers isolating, separating, and replacing the normal histoarchitecture
8	Metastatic neoplasia	Presence of a neoplastic cell population not known to originate within the marrow space
9	Non diagnostic sample	Acellularity, crush artifact, or other features which preclude meaningful interpretation
10	Other	Anything else that is not captured by categories 1–9

## Sheet: Secondary Variables
Secondary Variables	Determined By:
BM Cellularity (%)	Morphometric analysis
MER (M:1)	300-cell differential count
% Blast Cells	300-cell differential count
Degree of Fibrosis (Histology Only)	Score of 1-4 based on 10 random 40x microscopic fields using reticulin stain
Mean Megakaryocytes per spicule
Number of spicules
Mean Megakaryocytes number (Histology Only)	Based on 10 random 40x microscopic fields
Iron Stores (Histology Only)	Score of 1-4 based on 10 random 40x microscopic fields using PB stain
Sample quality	NonDx, poor, adequate, excellent
Lymphocytosis (>5%)	Yes vs. No
Plasmacytosis (> 2%)	Yes vs. No
