# Supplementary material for: Multi-site bone marrow core biopsy improves diagnostic accuracy in dogs with hematologic disease
Source: PLoS One. 2026 Feb 25;21(2):e0343251. doi: 10.1371/journal.pone.0343251 (PMC12935199; doi:10.1371/journal.pone.0343251)
Supplement: S2 Table — (XLSX) [file pone.0343251.s002.xlsx]

## Sheet: SUPP TABLE S1
		Diagnosis						Truth set rules			Iron grade					Quality
	Dog	Path	LH	LI	RH	RI	Truth set	ANY	BOTH_any	BOTH_same	LH	LI	RH	RI	Average	LI	RI	LH	RH
	1	1	1	1		1	1	LH,LI,RI			2	1	1	1	1	Good	Good	Poor	NonDx
		2	4	3	5	4	1	LH,LI,RI			3	1	1	1	2	Good	Good	Good	Poor
	2	1	3	1	3	3	3	LH,RH,RI	LH,RH,RI	LH,RH,RI	4	3	4	3	4	Good	Poor	Good	Good
		2	3	1	3	3	3	LH,RH,RI	LH,RH,RI	LH,RH,RI	4	4	4	4	4	Poor	Good	Poor	Good
	3	1				1	7	LH,LI,RI						4	4	Poor	Good	NonDx	NonDx
		2	7	7		7	7	LH,LI,RI			4	2		4	3	Poor	Good	Poor	NonDx
	4	1	2	4	1	1	1	LH,LI,RH,RI	RH	RH	3	3	3	3	3	Good	Good	Poor	Poor
		2	1	1	1	4	1	LH,LI,RH,RI	RH	RH	4	3	4	4	4	Good	Good	Good	Good
	5	1	3	4	3	4	3	LH,RH	LH,RH	LH,RH	2	1	2	1	2	Poor	Poor	Good	Good
		2	3	5	3	5	3	LH,RH	LH,RH	LH,RH	3	3	3	2	3	Poor	Good	Good	Good
	6	1	4	7			7	LH,LI,RI	LI	LI	3				3	NonDx	NonDx	Good
		2	7	7		7	7	LH,LI,RI	LI	LI	4	4		2	3	Poor	Poor	Good
	7	1	1	1	1	1	1	LH,LI,RH,RI	LI,RH,RI	LI,RH,RI	2	1	2	1	2	Good	Poor	Good	Good
		2	6	1	1	1	1	LH,LI,RH,RI	LI,RH,RI	LI,RH,RI	2	1	4	1	2	Good	Poor	Good	Good
	8	1	1		1		1	LH,RH	RH	RH	3		3		3	NonDx	Poor	Good	Good
		2	4		1		1	LH,RH	RH	RH	4		4		4	NonDx	NonDx	Good	Good
	9	1	3		4	3	4	LH,LI,RH,RI	RH	RH	3		4	3	3	NonDx	Good	Good	Good
		2	4	4	4	4	4	LH,LI,RH,RI	RH	RH	4	1	3	3	3	Poor	Good	Good	Good
	10	1	1	4	1	4	4	LH,LI,RI	RI	RI	3	3	2	3	3	Good	Poor	Good	Poor
		2	4	3	1	4	4	LH,LI,RI	RI	RI	4	4	4	4	4	Good	Poor	Good	Poor
	11	1	1	1	4	1	1	LH,LI,RI	RI	RI	2	1	1	1	1	Poor	Good	Good	Good
		2	4	5	6	1	1	LH,LI,RI	RI	RI	2	1	2	1	2	Good	Good	Good	Good
	12	1	4				1,4	LH	LH		1				1		NonDx	Good	NonDx
		2	1				1,4	LH	LH		1		1	1	1		Poor	Good	NonDx
	13	1	1	4	1	3	1	LH,LI,RH			2	1	2	2	2	Poor	Good	Good	Good
		2	7	1	7	3	1	LH,LI,RH			3	3	4	3	3	Good	Good	Good	Good
	14	1	1		1		1	LH,LI,RH	RH	RH	2		2		2	Poor	NonDx	Good	Good
		2	7	1	1		1	LH,LI,RH	RH	RH	3	3	2		3	Poor	NonDx	Good	Good
	15	1	4	4	4	1	4	LH,LI,RH,RI	RH	RH	1	2	1	2	2	Good	Good	Good	Good
		2	7	7	4	4	4	LH,LI,RH,RI	RH	RH	3	2	3	3	3	Good	Good	Good	Good
	16	1	7	1	7	4	7	LH,LI,RH,RI	LH,RH	LH,RH						Good	Good	Good	Good
		2	7	7	7	7	7	LH,LI,RH,RI	LH,RH	LH,RH						Good	Poor	Good	Good
	Proportion of Poor quality by site		Bx_Site	Poor(2)	Good(3-4)	NonDx(1)	Missing(.)	Total	Poor / All	Poor / Scorable			Proportion of Poor quality by site			LI (all)	RI (all)	LH (all)	RH (all)
			LH	4	27	1	0	32	0.125	0.129						0.125	0.344	0.125	0.313
			LI	11	15	4	2	32	0.344	0.423						LI (scorable)	RI (scorable)	LH (scorable)	RH (scorable)
			RH	4	21	5	2	32	0.125	0.16						0.129	0.423	0.16	0.37
			RI	10	17	5	0	32	0.313	0.37
